# Supplementary material for: Mutational Analysis of RIP Type I Dianthin-30 Suggests a Role for Arg24 in Endocytosis
Source: Toxins (Basel). 2024 May 10;16(5):219. doi: 10.3390/toxins16050219 (PMC11125672; doi:10.3390/toxins16050219)
Supplement: Supplementary file 1 [file toxins-16-00219-s001.zip]

Archive with 1 entries (1 files):
- toxins-2868251-supplementary.pdf
